# Supplementary material for: A Thorough Understanding of Methylrhodium(III)–Porphyrin Photophysics: A DFT/TDDFT Study
Source: Molecules. 2025 Sep 23;30(19):3855. doi: 10.3390/molecules30193855 (PMC12526158; doi:10.3390/molecules30193855)
Supplement: Supplementary file 1 [file molecules-30-03855-s001.zip]

Archive with 1 entries (1 files):
- molecules-3842857-supplementary.pdf
